# Supplementary material for: Visual search characteristics of precise map reading by orienteers
Source: PeerJ. 2019 Aug 23;7:e7592. doi: 10.7717/peerj.7592 (PMC6709663; doi:10.7717/peerj.7592)
Supplement: Supplemental Information 2 — Using the SR Research Data provided by the company viewer Data analysis program for Data processing, accurate knowledge of different horizontal directional players figure route planning time, at times, fixation frequency Data acquisition and analysis. [file peerj-07-7592-s002.xlsx]

## Sheet: 总数据分析
level	participants	Complex map route planning time	simple map route planning time	total looking times complex maps	total looking times simple maps	Look at frequency complex maps	Look at frequency simple maps
1	1	11999.2	11690	66.6	32.2	5.55037	2.75449
1	2	9900.4	9999.6	79	39.8	7.97948	3.98016
1	3	13614.8	6748.4	46.8	30.2	3.43744	4.47513
1	4	15146	10636.4	65.4	22.8	4.31797	2.14358
1	5	7805.6	6512.8	44.2	40.6	5.6626	6.23388
1	6	13252.4	7824.8	56.8	35	4.28602	4.47296
1	7	13606	7742.8	41.2	52.6	3.02808	6.79341
1	8	10216.8	8859.2	48.4	50.6	4.7373	5.71158
1	9	19568	8321.6	80	54.2	4.08831	6.51317
1	10	15794.4	6354	81.2	45.4	5.14106	7.14511
1	11	11669.6	11147.6	30.6	39.8	2.6222	3.57028
1	12	10466.8	9056.8	85	60.4	8.12092	6.66902
1	13	17320.4	13342	38.4	36.4	2.21704	2.72823
1	14	18891.2	24570	39.2	47.2	2.07504	1.92104
1	15	17854.4	8921.2	37.8	25	2.11713	2.80231
1	16	19438	11115.2	42.4	45	2.18129	4.04851
2	1	7390.8	9478.8	44.6	36.4	6.03453	3.84015
2	2	9560	8906.4	17.6	21.4	1.841	2.40277
2	3	10209.6	8375.6	36.8	22.6	3.60445	2.69831
2	4	6068.4	8544	42.6	39.2	7.01997	4.58801
2	5	9877.6	8025.6	29.6	34.8	2.99668	4.33612
2	6	9895.6	9210.4	63.2	41.8	6.38668	4.53835
2	7	9118	8442.8	29.8	36.2	3.26826	4.28768
2	8	8660.4	9360	65.4	54.8	7.55161	5.8547
2	9	8743.6	14924	53	46	6.06158	3.08228
2	10	8372.8	7334.8	52.6	23.2	6.28225	3.163
2	11	10814	9272	20.2	37.6	1.86795	4.05522
2	12	19984	9206.4	31.4	33.8	1.57126	3.67136
2	13	7882.4	10670	47.8	44	6.06414	4.12371
2	14	9109.2	7384.8	40.2	40.8	4.41312	5.52486
2	15	9981.2	6397.2	47	32.2	4.70885	5.03345
2	16	9881.2	6397.2	58.8	52.8	5.95069	8.25361
3	1	7410	7302.8	30	26.8	4.04858	3.66983
3	2	5904.4	8615.6	40	35	6.77461	4.0624
3	3	4299.2	5432	32.6	33.8	7.58281	6.22239
3	4	7880	9360.4	32.2	30.8	4.08629	3.29046
3	5	6034.4	9620.4	31.4	51	5.2035	5.30123
3	6	7435.6	7725.6	29.2	28.6	3.92705	3.70198
3	7	14002	9022.8	35	50.8	2.49964	5.63018
3	8	7531.6	8476	36.6	43	4.85953	5.07315
3	9	7117	7119.6	31.4	51.2	4.41197	7.19142
3	10	5370	6562	30	39.4	5.58659	6.00427
3	11	5473.2	5470.4	42.6	41.6	7.78338	7.60456
3	12	5241.6	9655.6	36	37.2	6.86813	3.85269
